# Supplementary material for: First description of the females of Qinorapalaqinlingana Chou & Wang, 1995 (Lepidoptera, Lycaenidae) from Shaanxi and Sichuan Provinces, western China
Source: Biodivers Data J. 2024 Mar 15;12:e117061. doi: 10.3897/BDJ.12.e117061 (PMC10960153; doi:10.3897/BDJ.12.e117061)
Supplement: XML Treatment for Qinorapala [file BDJ.12.e117061-treatment1.xml]

<!DOCTYPE tp:taxon-treatment
  PUBLIC "-//TaxonX//DTD Taxonomic Treatment Publishing DTD v0 20100105//EN" "tax-treatment-NSO.dtd">
<tp:taxon-treatment xmlns:tp="http://www.plazi.org/taxpub"><tp:treatment-meta><mixed-citation publication-type="journal"><person-group><name><surname>Ge</surname><given-names>Sixun</given-names></name><name><surname>Sun</surname><given-names>Wen-Hao</given-names></name><name><surname>Yang</surname><given-names>Yang</given-names></name><name><surname>Ren</surname><given-names>Li-Li</given-names></name><name><surname>Hu</surname><given-names>Shao-Ji</given-names></name></person-group><article-title>First description of the females of <italic><tp:taxon-name><tp:taxon-name-part taxon-name-part-type="genus" reg="Qinorapala">Qinorapala</tp:taxon-name-part><tp:taxon-name-part taxon-name-part-type="species" reg="qinlingana">qinlingana</tp:taxon-name-part></tp:taxon-name></italic> Chou &amp; Wang, 1995 (<tp:taxon-name><tp:taxon-name-part taxon-name-part-type="order">Lepidoptera</tp:taxon-name-part></tp:taxon-name>, <tp:taxon-name><tp:taxon-name-part taxon-name-part-type="family">Lycaenidae</tp:taxon-name-part></tp:taxon-name>) from Shaanxi and Sichuan Provinces, western China</article-title><source>Biodivers Data J</source><day>15</day><month>03</month><year>2024</year><volume>12</volume><pub-id pub-id-type="doi">10.3897/BDJ.12.e117061</pub-id></mixed-citation></tp:treatment-meta><tp:nomenclature><tp:taxon-name>
            <object-id xmlns:xlink="http://www.w3.org/1999/xlink" content-type="arpha" xlink:type="simple">25EAF320-4F0B-5E29-B2C9-F0A186BBB551</object-id>
            <tp:taxon-name-part taxon-name-part-type="genus">Qinorapala</tp:taxon-name-part>
          </tp:taxon-name><tp:taxon-authority>Chou &amp; Wang, 1995</tp:taxon-authority><tp:nomenclature-citation-list><tp:nomenclature-citation><tp:taxon-name>
                <tp:taxon-name-part taxon-name-part-type="genus">Qinorapala</tp:taxon-name-part>
                <tp:taxon-name-part taxon-name-part-type="species">qinlingana</tp:taxon-name-part>
              </tp:taxon-name><comment> Chou &amp; Wang, 1995<xref ref-type="bibr" rid="B10870141">Chou and Wang 1995</xref></comment></tp:nomenclature-citation></tp:nomenclature-citation-list></tp:nomenclature><tp:treatment-sec sec-type="Diagnosis"><title>Diagnosis</title><p>Forewing with veins M<sub>1</sub> and R<sub>4+5</sub> stalked, male with a hair tuft on underside along dorsum. Hind-wing with a short tail at vein CuA<sub>2</sub> and a scent brand in space Sc+R<sub>1</sub>, tornal lobe poorly-developed. Male genitalia with valve not conjoined ventrally.</p></tp:treatment-sec><tp:treatment-sec sec-type="Distribution"><title>Distribution</title><p>West China (Shaanxi, Gansu, Sichuan).</p></tp:treatment-sec><ref-list><ref id="B10870141"><element-citation xmlns:xlink="http://www.w3.org/1999/xlink" publication-type="article" xlink:type="simple"><person-group person-group-type="author"><name name-style="western"><surname>Chou</surname><given-names>I.</given-names></name><name name-style="western"><surname>Wang</surname><given-names>M.</given-names></name></person-group><year>1995</year><article-title>A new genus and a new species of <tp:taxon-name><tp:taxon-name-part taxon-name-part-type="family">Lycaenidae</tp:taxon-name-part></tp:taxon-name> (<tp:taxon-name><tp:taxon-name-part taxon-name-part-type="order">Lepidoptera</tp:taxon-name-part></tp:taxon-name>: <tp:taxon-name><tp:taxon-name-part taxon-name-part-type="suborder">Rhopalocera</tp:taxon-name-part></tp:taxon-name>) from China</article-title><source>Entomotaxonomia</source><volume>17</volume><issue>2</issue><fpage>132</fpage><lpage>134</lpage></element-citation></ref></ref-list></tp:taxon-treatment>
