# Supplementary material for: First description of the females of Qinorapalaqinlingana Chou & Wang, 1995 (Lepidoptera, Lycaenidae) from Shaanxi and Sichuan Provinces, western China
Source: Biodivers Data J. 2024 Mar 15;12:e117061. doi: 10.3897/BDJ.12.e117061 (PMC10960153; doi:10.3897/BDJ.12.e117061)
Supplement: XML Treatment for Qinorapala qinlingana [file BDJ.12.e117061-treatment2.xml]

<!DOCTYPE tp:taxon-treatment
  PUBLIC "-//TaxonX//DTD Taxonomic Treatment Publishing DTD v0 20100105//EN" "tax-treatment-NSO.dtd">
<tp:taxon-treatment xmlns:tp="http://www.plazi.org/taxpub"><tp:treatment-meta><mixed-citation publication-type="journal"><person-group><name><surname>Ge</surname><given-names>Sixun</given-names></name><name><surname>Sun</surname><given-names>Wen-Hao</given-names></name><name><surname>Yang</surname><given-names>Yang</given-names></name><name><surname>Ren</surname><given-names>Li-Li</given-names></name><name><surname>Hu</surname><given-names>Shao-Ji</given-names></name></person-group><article-title>First description of the females of <italic><tp:taxon-name><tp:taxon-name-part taxon-name-part-type="genus" reg="Qinorapala">Qinorapala</tp:taxon-name-part><tp:taxon-name-part taxon-name-part-type="species" reg="qinlingana">qinlingana</tp:taxon-name-part></tp:taxon-name></italic> Chou &amp; Wang, 1995 (<tp:taxon-name><tp:taxon-name-part taxon-name-part-type="order">Lepidoptera</tp:taxon-name-part></tp:taxon-name>, <tp:taxon-name><tp:taxon-name-part taxon-name-part-type="family">Lycaenidae</tp:taxon-name-part></tp:taxon-name>) from Shaanxi and Sichuan Provinces, western China</article-title><source>Biodivers Data J</source><day>15</day><month>03</month><year>2024</year><volume>12</volume><pub-id pub-id-type="doi">10.3897/BDJ.12.e117061</pub-id></mixed-citation></tp:treatment-meta><tp:nomenclature><tp:taxon-name>
            <object-id xmlns:xlink="http://www.w3.org/1999/xlink" content-type="arpha" xlink:type="simple">E76DA4C0-FC6F-5436-8E6B-CF12026BA331</object-id>
            <tp:taxon-name-part taxon-name-part-type="genus">Qinorapala</tp:taxon-name-part>
            <tp:taxon-name-part taxon-name-part-type="species">qinlingana</tp:taxon-name-part>
          </tp:taxon-name><tp:taxon-authority>Chou &amp; Wang, 1995</tp:taxon-authority></tp:nomenclature><tp:treatment-sec sec-type="materials"><title>Materials</title><list list-type="alpha-lower" list-content="occurrences"><list-item><p><bold>Type status:</bold> <named-content xmlns:xlink="http://www.w3.org/1999/xlink" content-type="dwc:typeStatus" xlink:type="simple">Other material</named-content>. <bold>Occurrence:</bold> sex: <named-content xmlns:xlink="http://www.w3.org/1999/xlink" content-type="dwc:sex" xlink:type="simple">female</named-content>; preparations: <named-content xmlns:xlink="http://www.w3.org/1999/xlink" content-type="dwc:preparations" xlink:type="simple">photograph</named-content>; occurrenceID: <named-content xmlns:xlink="http://www.w3.org/1999/xlink" content-type="dwc:occurrenceID" xlink:type="simple">4047D57B-B010-52AB-811E-00D9FD0C0D0F</named-content>; <bold>Taxon:</bold> scientificName: <named-content xmlns:xlink="http://www.w3.org/1999/xlink" content-type="dwc:scientificName" xlink:type="simple"><italic><tp:taxon-name><tp:taxon-name-part taxon-name-part-type="genus" reg="Qinorapala">Qinorapala</tp:taxon-name-part><tp:taxon-name-part taxon-name-part-type="species" reg="qinlingana">qinlingana</tp:taxon-name-part></tp:taxon-name></italic></named-content>; order: <named-content xmlns:xlink="http://www.w3.org/1999/xlink" content-type="dwc:order" xlink:type="simple"><tp:taxon-name><tp:taxon-name-part taxon-name-part-type="order">Lepidoptera</tp:taxon-name-part></tp:taxon-name></named-content>; family: <named-content xmlns:xlink="http://www.w3.org/1999/xlink" content-type="dwc:family" xlink:type="simple"><tp:taxon-name><tp:taxon-name-part taxon-name-part-type="family">Lycaenidae</tp:taxon-name-part></tp:taxon-name></named-content>; genus: <named-content xmlns:xlink="http://www.w3.org/1999/xlink" content-type="dwc:genus" xlink:type="simple"><tp:taxon-name><tp:taxon-name-part taxon-name-part-type="genus">Qinorapala</tp:taxon-name-part></tp:taxon-name></named-content>; taxonRank: <named-content xmlns:xlink="http://www.w3.org/1999/xlink" content-type="dwc:taxonRank" xlink:type="simple">species</named-content>; <bold>Location:</bold> higherGeography: <named-content xmlns:xlink="http://www.w3.org/1999/xlink" content-type="dwc:higherGeography" xlink:type="simple">West China</named-content>; country: <named-content xmlns:xlink="http://www.w3.org/1999/xlink" content-type="dwc:country" xlink:type="simple">China</named-content>; countryCode: <named-content xmlns:xlink="http://www.w3.org/1999/xlink" content-type="dwc:countryCode" xlink:type="simple">CN</named-content>; stateProvince: <named-content xmlns:xlink="http://www.w3.org/1999/xlink" content-type="dwc:stateProvince" xlink:type="simple">Shaanxi</named-content>; verbatimLocality: <named-content xmlns:xlink="http://www.w3.org/1999/xlink" content-type="dwc:verbatimLocality" xlink:type="simple">Jialing River Source Scenic Spot</named-content>; verbatimElevation: <named-content xmlns:xlink="http://www.w3.org/1999/xlink" content-type="dwc:verbatimElevation" xlink:type="simple">2800 m</named-content>; <bold>Identification:</bold> identifiedBy: <named-content xmlns:xlink="http://www.w3.org/1999/xlink" content-type="dwc:identifiedBy" xlink:type="simple">Jian Luo</named-content>; <bold>Event:</bold> eventTime: <named-content xmlns:xlink="http://www.w3.org/1999/xlink" content-type="dwc:eventTime" xlink:type="simple">2011</named-content>; year: <named-content xmlns:xlink="http://www.w3.org/1999/xlink" content-type="dwc:year" xlink:type="simple">2011</named-content></p></list-item><list-item><p><bold>Type status:</bold> <named-content xmlns:xlink="http://www.w3.org/1999/xlink" content-type="dwc:typeStatus" xlink:type="simple">Other material</named-content>. <bold>Occurrence:</bold> sex: <named-content xmlns:xlink="http://www.w3.org/1999/xlink" content-type="dwc:sex" xlink:type="simple">female</named-content>; preparations: <named-content xmlns:xlink="http://www.w3.org/1999/xlink" content-type="dwc:preparations" xlink:type="simple">photograph; DNA extract</named-content>; associatedSequences: <named-content xmlns:xlink="http://www.w3.org/1999/xlink" content-type="dwc:associatedSequences" xlink:type="simple">GenBank: OR825799.1</named-content>; occurrenceID: <named-content xmlns:xlink="http://www.w3.org/1999/xlink" content-type="dwc:occurrenceID" xlink:type="simple">9B833B39-427D-598D-9A13-96C22C88272C</named-content>; <bold>Taxon:</bold> scientificName: <named-content xmlns:xlink="http://www.w3.org/1999/xlink" content-type="dwc:scientificName" xlink:type="simple"><italic><tp:taxon-name><tp:taxon-name-part taxon-name-part-type="genus" reg="Qinorapala">Qinorapala</tp:taxon-name-part><tp:taxon-name-part taxon-name-part-type="species" reg="qinlingana">qinlingana</tp:taxon-name-part></tp:taxon-name></italic></named-content>; order: <named-content xmlns:xlink="http://www.w3.org/1999/xlink" content-type="dwc:order" xlink:type="simple"><tp:taxon-name><tp:taxon-name-part taxon-name-part-type="order">Lepidoptera</tp:taxon-name-part></tp:taxon-name></named-content>; family: <named-content xmlns:xlink="http://www.w3.org/1999/xlink" content-type="dwc:family" xlink:type="simple"><tp:taxon-name><tp:taxon-name-part taxon-name-part-type="family">Lycaenidae</tp:taxon-name-part></tp:taxon-name></named-content>; genus: <named-content xmlns:xlink="http://www.w3.org/1999/xlink" content-type="dwc:genus" xlink:type="simple"><tp:taxon-name><tp:taxon-name-part taxon-name-part-type="genus">Qinorapala</tp:taxon-name-part></tp:taxon-name></named-content>; specificEpithet: <named-content xmlns:xlink="http://www.w3.org/1999/xlink" content-type="dwc:specificEpithet" xlink:type="simple"><tp:taxon-name><tp:taxon-name-part taxon-name-part-type="genus" reg="Qinorapala"/><tp:taxon-name-part taxon-name-part-type="species" reg="qinlingana">qinlingana</tp:taxon-name-part></tp:taxon-name></named-content>; taxonRank: <named-content xmlns:xlink="http://www.w3.org/1999/xlink" content-type="dwc:taxonRank" xlink:type="simple">species</named-content>; <bold>Location:</bold> country: <named-content xmlns:xlink="http://www.w3.org/1999/xlink" content-type="dwc:country" xlink:type="simple">China</named-content>; countryCode: <named-content xmlns:xlink="http://www.w3.org/1999/xlink" content-type="dwc:countryCode" xlink:type="simple">CN</named-content>; stateProvince: <named-content xmlns:xlink="http://www.w3.org/1999/xlink" content-type="dwc:stateProvince" xlink:type="simple">Sichuan</named-content>; county: <named-content xmlns:xlink="http://www.w3.org/1999/xlink" content-type="dwc:county" xlink:type="simple">Derong</named-content>; locality: <named-content xmlns:xlink="http://www.w3.org/1999/xlink" content-type="dwc:locality" xlink:type="simple">8–10 km south of Bendu township (along the National Highway 215)</named-content>; verbatimElevation: <named-content xmlns:xlink="http://www.w3.org/1999/xlink" content-type="dwc:verbatimElevation" xlink:type="simple">2500-3000 m</named-content>; <bold>Identification:</bold> identifiedBy: <named-content xmlns:xlink="http://www.w3.org/1999/xlink" content-type="dwc:identifiedBy" xlink:type="simple">Sixun Ge</named-content>; <bold>Event:</bold> year: <named-content xmlns:xlink="http://www.w3.org/1999/xlink" content-type="dwc:year" xlink:type="simple">2023</named-content>; month: <named-content xmlns:xlink="http://www.w3.org/1999/xlink" content-type="dwc:month" xlink:type="simple">4</named-content></p></list-item><list-item><p><bold>Type status:</bold> <named-content xmlns:xlink="http://www.w3.org/1999/xlink" content-type="dwc:typeStatus" xlink:type="simple">Other material</named-content>. <bold>Occurrence:</bold> individualCount: <named-content xmlns:xlink="http://www.w3.org/1999/xlink" content-type="dwc:individualCount" xlink:type="simple">2</named-content>; sex: <named-content xmlns:xlink="http://www.w3.org/1999/xlink" content-type="dwc:sex" xlink:type="simple">2 males</named-content>; lifeStage: <named-content xmlns:xlink="http://www.w3.org/1999/xlink" content-type="dwc:lifeStage" xlink:type="simple">adult</named-content>; preparations: <named-content xmlns:xlink="http://www.w3.org/1999/xlink" content-type="dwc:preparations" xlink:type="simple">photograph DNA extract</named-content>; associatedSequences: <named-content xmlns:xlink="http://www.w3.org/1999/xlink" content-type="dwc:associatedSequences" xlink:type="simple">GenBank: OR825800.1; OR825801.1</named-content>; occurrenceID: <named-content xmlns:xlink="http://www.w3.org/1999/xlink" content-type="dwc:occurrenceID" xlink:type="simple">08E7368E-2E02-5B86-82E8-B3CD7A961634</named-content>; <bold>Taxon:</bold> scientificName: <named-content xmlns:xlink="http://www.w3.org/1999/xlink" content-type="dwc:scientificName" xlink:type="simple"><tp:taxon-name><tp:taxon-name-part taxon-name-part-type="genus" reg="Qinorapala">Qinorapala</tp:taxon-name-part><tp:taxon-name-part taxon-name-part-type="species" reg="qinlingana">qinlingana</tp:taxon-name-part></tp:taxon-name></named-content>; family: <named-content xmlns:xlink="http://www.w3.org/1999/xlink" content-type="dwc:family" xlink:type="simple"><tp:taxon-name><tp:taxon-name-part taxon-name-part-type="family">Lycaenidae</tp:taxon-name-part></tp:taxon-name></named-content>; genus: <named-content xmlns:xlink="http://www.w3.org/1999/xlink" content-type="dwc:genus" xlink:type="simple"><tp:taxon-name><tp:taxon-name-part taxon-name-part-type="genus">Qinorapala</tp:taxon-name-part></tp:taxon-name></named-content>; <bold>Location:</bold> country: <named-content xmlns:xlink="http://www.w3.org/1999/xlink" content-type="dwc:country" xlink:type="simple">China</named-content>; countryCode: <named-content xmlns:xlink="http://www.w3.org/1999/xlink" content-type="dwc:countryCode" xlink:type="simple">CN</named-content>; stateProvince: <named-content xmlns:xlink="http://www.w3.org/1999/xlink" content-type="dwc:stateProvince" xlink:type="simple">Shaanxi</named-content>; county: <named-content xmlns:xlink="http://www.w3.org/1999/xlink" content-type="dwc:county" xlink:type="simple">Ningshan</named-content>; locality: <named-content xmlns:xlink="http://www.w3.org/1999/xlink" content-type="dwc:locality" xlink:type="simple">Huangguan Township</named-content>; verbatimElevation: <named-content xmlns:xlink="http://www.w3.org/1999/xlink" content-type="dwc:verbatimElevation" xlink:type="simple">1300 m</named-content>; <bold>Identification:</bold> identifiedBy: <named-content xmlns:xlink="http://www.w3.org/1999/xlink" content-type="dwc:identifiedBy" xlink:type="simple">Sixun Ge</named-content>; <bold>Event:</bold> samplingEffort: <named-content xmlns:xlink="http://www.w3.org/1999/xlink" content-type="dwc:samplingEffort" xlink:type="simple">Sweep net</named-content>; eventDate: <named-content xmlns:xlink="http://www.w3.org/1999/xlink" content-type="dwc:eventDate" xlink:type="simple">1 May 2020</named-content>; year: <named-content xmlns:xlink="http://www.w3.org/1999/xlink" content-type="dwc:year" xlink:type="simple">2020</named-content>; month: <named-content xmlns:xlink="http://www.w3.org/1999/xlink" content-type="dwc:month" xlink:type="simple">5</named-content>; day: <named-content xmlns:xlink="http://www.w3.org/1999/xlink" content-type="dwc:day" xlink:type="simple">1</named-content>; <bold>Record Level:</bold> basisOfRecord: <named-content xmlns:xlink="http://www.w3.org/1999/xlink" content-type="dwc:basisOfRecord" xlink:type="simple">PreservedSpecimen</named-content></p></list-item></list></tp:treatment-sec><tp:treatment-sec sec-type="Description"><title>Description</title><p><bold>Female from Sichuan Province</bold> (Fig. <xref ref-type="fig" rid="F10870513">1</xref>) : Length of forewing 16.5 mm. Upperside (Fig. <xref ref-type="fig" rid="F10870513">1</xref>): Fore- and hind-wings with distinct sky-blue iridescence, forewing with veins brownish, partly suffused with blue scales; post-discal band brownish, weakly developed; median band faint and narrow, extended to space Cu<sub>1</sub>. Dark brownish border broadening at apex rather developed, from costal to tornal angle. Hind-wing ground colour as in forewing with costal margin and outer margin brownish; outer margin with distinct sky-blue marginal band. Tails extremely short; orange tornal spot bright-coloured, distinctly developed in spaces Cu<sub>2</sub>, Cu<sub>1</sub> and M<sub>1</sub>. Underside (Fig. <xref ref-type="fig" rid="F10870513">1</xref>): Both wings pale orange coloured, post-discal band and median band pale tangerine with narrower whitish margins. Tornus of hind-wing light orange-coloured, similar to upperside with a tiny black spot in space 2.</p><p>Female genitalia (Fig. <xref ref-type="fig" rid="F10870515">2</xref>) with papillae anales highly sclerotised; posterior apophyses long and slender; anterior apophyses acute; ostium nearly round. Ductus bursae moderately sclerotised; corpus bursae dentoliva-shaped.</p><p><bold>Male from Shaanxi Province.</bold> Upperside (Fig. <xref ref-type="fig" rid="F11036045">3</xref>): Both wings dark brownish with greyish-blue iridescence. Forewing with metallic patch basally along dorsum, situated in the basal 3/5 of the space Cu<sub>2</sub>, 2A and basal 1/3 of Cu<sub>1</sub>. Hind-wing with costal margin and outer margin dark brownish. Tails short; orange tornal spot bright orange coloured. Underside (Fig. <xref ref-type="fig" rid="F11036045">3</xref>): Both wings pale orange coloured, post-discal band and median band pale orange with rather broad silvery-white margins. Forewing with black androconia distinctly developed on the posterior margin. Tornus of hind-wing with slight orange hue, with distinct black spots in spaces 1b and 2.</p><p><bold>Female from Shaanxi Province</bold> (Fig. <xref ref-type="fig" rid="F10870518">4</xref>). The head and antennae of the specimen are missing. Upperside (Fig. <xref ref-type="fig" rid="F10870518">4</xref>): Both wings with greyish-blue iridescence, forewing with veins brownish, partly suffused with blue scales; post-discal band brownish, distinctly developed; median band distinct and broad, extended to space 2. Dark brownish border broadening at apex rather developed, from costal to tornal angle. Hind-wing with costal margin and outer margin brownish; outer margin with greyish-blue marginal band. Tails short; orange tornal spot dark-coloured, present in spaces 1b, 2 and 3. Underside (Fig. <xref ref-type="fig" rid="F10870518">4</xref>): Both wings pale yellowish coloured, post-discal band and median band pale orange with rather broad silvery-white margins. Tails black; tornus of hind-wing with slight orange hue, with distinct black spots in spaces 1b and 2.</p><p>Female genitalia (Fig. <xref ref-type="fig" rid="F10870520">5</xref>) with papillae anales highly sclerotised; posterior apophyses long and slender; lamella antevaginalis and lamella postvaginalis not distinctly sclerotised; anterior apophyses acute; ostium broad and round. Ductus bursae highly sclerotised; corpus bursae dentoliva-shaped.</p></tp:treatment-sec><tp:treatment-sec sec-type="Distribution"><title>Distribution</title><p>West China (Shaanxi, Gansu, Sichuan)</p></tp:treatment-sec><tp:treatment-sec sec-type="Taxon discussion"><title>Taxon discussion</title><p>The female specimen described in this study shows apomorphic morphological characters that prove conspecificity with the male holotype, as the forewing with veins M<sub>1</sub> and R<sub>4+5</sub> stalked; hind-wing with an extremely short tail and whitish or silvery-white margins of post-discal band and median band. The Neighbour-Joining phylogenetic analysis, based on partial sequences of COI (Fig. <xref ref-type="fig" rid="F10870511">6</xref>), also confirms that the female specimen and the male specimens belong to the same species, because the four specimens of <italic><tp:taxon-name><tp:taxon-name-part taxon-name-part-type="genus" reg="Qinorapala">Q.</tp:taxon-name-part><tp:taxon-name-part taxon-name-part-type="species" reg="qinlingana">qinlingana</tp:taxon-name-part></tp:taxon-name></italic> were clearly defined as monophyletic with high bootstrap support and the branch length of all <italic><tp:taxon-name><tp:taxon-name-part taxon-name-part-type="genus" reg="Qinorapala">Q.</tp:taxon-name-part><tp:taxon-name-part taxon-name-part-type="species" reg="qinlingana">qinlingana</tp:taxon-name-part></tp:taxon-name></italic> samples is 0, indicating that there is no genetic difference between samples.</p></tp:treatment-sec><tp:treatment-sec sec-type="Notes"><title>Notes</title><p>Before this study, there were fewer than a dozen known specimens of <italic><tp:taxon-name><tp:taxon-name-part taxon-name-part-type="genus" reg="Qinorapala">Q.</tp:taxon-name-part><tp:taxon-name-part taxon-name-part-type="species" reg="qinlingana">qinlingana</tp:taxon-name-part></tp:taxon-name></italic> and females of the species were not described. Here, we first described the female of <italic><tp:taxon-name><tp:taxon-name-part taxon-name-part-type="genus" reg="Qinorapala">Q.</tp:taxon-name-part><tp:taxon-name-part taxon-name-part-type="species" reg="qinlingana">qinlingana</tp:taxon-name-part></tp:taxon-name></italic> and provided its distribution information (Fig. <xref ref-type="fig" rid="F10870522">7</xref>). There are minor morphological differences in specimens from Sichuan and Shaanxi. The colour of wings and the shape of discal and median bands: in the specimen from Sichuan with both bands narrower, margins on the underside narrower and whitish, while in the specimen from Shaanxi, broad and silvery white. The tails: in the Sichuan specimen extremely short, but in the Shaanxi specimen, comparatively long. The tornal spot: the Sichuan specimen with tornal spot large and bright-coloured, while in the Shaanxi specimen, comparatively small and dark. However, there is no visible difference in female genitalia between the two specimens and no difference on partial sequences of COI between specimens from Shaanxi and Sichuan, so we treat them as the same taxon.</p></tp:treatment-sec><tp:treatment-sec><!--Section generated to contain objects referenced in tp:taxon-treatment.--><fig id="F10870513" position="float" orientation="portrait"><object-id xmlns:xlink="http://www.w3.org/1999/xlink" content-type="arpha" xlink:type="simple">8293E457-E1BB-5D15-A5A6-C4CF6E27C825</object-id><object-id xmlns:xlink="http://www.w3.org/1999/xlink" content-type="doi" xlink:type="simple">10.3897/BDJ.12.e117061.figure1</object-id><label>Figure 1.</label><caption><p>Female of <italic><tp:taxon-name><tp:taxon-name-part taxon-name-part-type="genus" reg="Qinorapala">Qinorapala</tp:taxon-name-part><tp:taxon-name-part taxon-name-part-type="species" reg="qinlingana">qinlingana</tp:taxon-name-part></tp:taxon-name></italic> Chou &amp; Wang, 1995 collected 8-10 km south of Bendu township (along National Highway 215), Derong County, Sichuan, China: upperside (<bold>A</bold>) and underside (<bold>B</bold>).</p></caption><graphic xmlns:xlink="http://www.w3.org/1999/xlink" xlink:href="bdj-12-e117061-g001.jpg" position="float" id="oo_939339.jpg" orientation="portrait" xlink:type="simple"><uri content-type="original_file" xlink:type="simple">https://binary.pensoft.net/fig/939339</uri></graphic></fig><fig id="F10870515" position="float" orientation="portrait"><object-id xmlns:xlink="http://www.w3.org/1999/xlink" content-type="arpha" xlink:type="simple">F713DF50-6834-5CF9-8C31-0049A4955747</object-id><object-id xmlns:xlink="http://www.w3.org/1999/xlink" content-type="doi" xlink:type="simple">10.3897/BDJ.12.e117061.figure2</object-id><label>Figure 2.</label><caption><p>Female genitalia of <italic><tp:taxon-name><tp:taxon-name-part taxon-name-part-type="genus" reg="Qinorapala">Q.</tp:taxon-name-part><tp:taxon-name-part taxon-name-part-type="species" reg="qinlingana">qinlingana</tp:taxon-name-part></tp:taxon-name></italic> from Sichuan: lateral view (<bold>A</bold>) and dorsal view (<bold>B</bold>).</p></caption><graphic xmlns:xlink="http://www.w3.org/1999/xlink" xlink:href="bdj-12-e117061-g002.jpg" position="float" id="oo_939331.jpg" orientation="portrait" xlink:type="simple"><uri content-type="original_file" xlink:type="simple">https://binary.pensoft.net/fig/939331</uri></graphic></fig><fig id="F11036045" position="float" orientation="portrait"><object-id xmlns:xlink="http://www.w3.org/1999/xlink" content-type="arpha" xlink:type="simple">61E5761D-734A-5C51-9237-3685A39E9088</object-id><object-id xmlns:xlink="http://www.w3.org/1999/xlink" content-type="doi" xlink:type="simple">10.3897/BDJ.12.e117061.figure3</object-id><label>Figure 3.</label><caption><p>Male of <italic><tp:taxon-name><tp:taxon-name-part taxon-name-part-type="genus" reg="Qinorapala">Q.</tp:taxon-name-part><tp:taxon-name-part taxon-name-part-type="species" reg="qinlingana">qinlingana</tp:taxon-name-part></tp:taxon-name></italic> Chou &amp; Wang, 1995 collected in Huangguan Township, Ningshan County, Shaanxi, China: upperside (<bold>A</bold>) and underside (<bold>B</bold>).</p></caption><graphic xmlns:xlink="http://www.w3.org/1999/xlink" xlink:href="bdj-12-e117061-g003.jpg" position="float" id="oo_963708.jpg" orientation="portrait" xlink:type="simple"><uri content-type="original_file" xlink:type="simple">https://binary.pensoft.net/fig/963708</uri></graphic></fig><fig id="F10870518" position="float" orientation="portrait"><object-id xmlns:xlink="http://www.w3.org/1999/xlink" content-type="arpha" xlink:type="simple">89BA513E-E21A-5241-95CA-8011D7DFA2FF</object-id><object-id xmlns:xlink="http://www.w3.org/1999/xlink" content-type="doi" xlink:type="simple">10.3897/BDJ.12.e117061.figure4</object-id><label>Figure 4.</label><caption><p>Female of <italic><tp:taxon-name><tp:taxon-name-part taxon-name-part-type="genus" reg="Qinorapala">Q.</tp:taxon-name-part><tp:taxon-name-part taxon-name-part-type="species" reg="qinlingana">qinlingana</tp:taxon-name-part></tp:taxon-name></italic> Chou &amp; Wang, 1995 collected in Jialing River Source Scenic Spot, Baoji City, Shaanxi, China: upperside (<bold>A</bold>) and underside (<bold>B</bold>).</p></caption><graphic xmlns:xlink="http://www.w3.org/1999/xlink" xlink:href="bdj-12-e117061-g004.jpg" position="float" id="oo_963709.jpg" orientation="portrait" xlink:type="simple"><uri content-type="original_file" xlink:type="simple">https://binary.pensoft.net/fig/963709</uri></graphic></fig><fig id="F10870520" position="float" orientation="portrait"><object-id xmlns:xlink="http://www.w3.org/1999/xlink" content-type="arpha" xlink:type="simple">82E03114-A56A-5AB3-A97E-DC8E0C11E0F2</object-id><object-id xmlns:xlink="http://www.w3.org/1999/xlink" content-type="doi" xlink:type="simple">10.3897/BDJ.12.e117061.figure5</object-id><label>Figure 5.</label><caption><p>Female genitalia of <italic><tp:taxon-name><tp:taxon-name-part taxon-name-part-type="genus" reg="Qinorapala">Q.</tp:taxon-name-part><tp:taxon-name-part taxon-name-part-type="species" reg="qinlingana">qinlingana</tp:taxon-name-part></tp:taxon-name></italic> from Shaanxi: lateral view (<bold>A</bold>) and dorsal view (<bold>B</bold>).</p></caption><graphic xmlns:xlink="http://www.w3.org/1999/xlink" xlink:href="bdj-12-e117061-g005.jpg" position="float" id="oo_939335.jpg" orientation="portrait" xlink:type="simple"><uri content-type="original_file" xlink:type="simple">https://binary.pensoft.net/fig/939335</uri></graphic></fig><fig id="F10870511" position="float" orientation="portrait"><object-id xmlns:xlink="http://www.w3.org/1999/xlink" content-type="arpha" xlink:type="simple">DC7B77BC-8822-519E-9AF5-D71FCF18F1CB</object-id><object-id xmlns:xlink="http://www.w3.org/1999/xlink" content-type="doi" xlink:type="simple">10.3897/BDJ.12.e117061.figure6</object-id><label>Figure 6.</label><caption><p>The Neighbour-Joining phylogenetic tree of the <italic><tp:taxon-name><tp:taxon-name-part taxon-name-part-type="genus" reg="Qinorapala">Q.</tp:taxon-name-part><tp:taxon-name-part taxon-name-part-type="species" reg="qinlingana">qinlingana</tp:taxon-name-part></tp:taxon-name></italic>. Values at nodes indicate the bootstrap values.</p></caption><graphic xmlns:xlink="http://www.w3.org/1999/xlink" xlink:href="bdj-12-e117061-g006.jpg" position="float" id="oo_983685.jpg" orientation="portrait" xlink:type="simple"><uri content-type="original_file" xlink:type="simple">https://binary.pensoft.net/fig/983685</uri></graphic></fig><fig id="F10870522" position="float" orientation="portrait"><object-id xmlns:xlink="http://www.w3.org/1999/xlink" content-type="arpha" xlink:type="simple">9867B98B-759B-51AB-B738-4BC4B62ACDB0</object-id><object-id xmlns:xlink="http://www.w3.org/1999/xlink" content-type="doi" xlink:type="simple">10.3897/BDJ.12.e117061.figure7</object-id><label>Figure 7.</label><caption><p>Distribution map of <italic><tp:taxon-name><tp:taxon-name-part taxon-name-part-type="genus" reg="Qinorapala">Q.</tp:taxon-name-part><tp:taxon-name-part taxon-name-part-type="species" reg="qinlingana">qinlingana</tp:taxon-name-part></tp:taxon-name></italic> Chou &amp; Wang, 1995. Map of China from <ext-link xmlns:xlink="http://www.w3.org/1999/xlink" ext-link-type="uri" xlink:href="http://bzdt.ch.mnr.gov.cn/index.html" xlink:type="simple">http://bzdt.ch.mnr.gov.cn/index.html</ext-link>.</p></caption><graphic xmlns:xlink="http://www.w3.org/1999/xlink" xlink:href="bdj-12-e117061-g007.jpg" position="float" id="oo_939337.jpg" orientation="portrait" xlink:type="simple"><uri content-type="original_file" xlink:type="simple">https://binary.pensoft.net/fig/939337</uri></graphic></fig></tp:treatment-sec></tp:taxon-treatment>
